# Supplementary material for: Comparative efficacy of chemical and botanical pediculicides in Thailand and 4% dimeticone against head louse, Pediculus humanus capitis
Source: PLoS One. 2023 Jun 23;18(6):e0287616. doi: 10.1371/journal.pone.0287616 (PMC10289457; doi:10.1371/journal.pone.0287616)
Supplement: S2 File — (XLSX) [file pone.0287616.s002.xlsx]

## Sheet: Sheet1
				Found motile head lice						Side effects after 1st treatment					Side effects after 2nd treatment
No	Intensity	Hair length	Infested with lice	Day0	Day1	Day7	Day14	Day21		irritation	burning skin	swelling	red eyes		irritation	burning skin	swelling	red eyes
CH1	Moderate	Long	motile & egg	Yes	Yes	Yes	Yes	Yes		NF	NF	NF	NF		NF	NF	NF	NF
CH2	Mild	Long	motile & egg	Yes	Yes	Yes	Yes	Yes		NF	NF	NF	NF		NF	NF	NF	NF
CH3	Severe	Long	motile & egg	Yes	Yes	Yes	Yes	Yes		NF	NF	NF	NF		NF	NF	NF	NF
CH4	Moderate	Long	motile & egg	Yes	Yes	Yes	Yes	Yes		NF	NF	NF	NF		NF	NF	NF	NF
CH5	Moderate	Long	motile & egg	Yes	Yes	Yes	Yes	Yes		NF	NF	NF	NF		NF	NF	NF	NF
CH6	Mild	Long	motile & egg	Yes	Yes	Yes	Yes	Yes		NF	NF	NF	NF		NF	NF	NF	NF
CH7	Moderate	Long	motile & egg	Yes	Yes	Yes	Yes	Yes		NF	NF	NF	NF		NF	NF	NF	NF
CH8	Severe	Long	motile & egg	Yes	Yes	Yes	Yes	Yes		NF	NF	NF	NF		NF	NF	NF	NF
CH9	Severe	Short	motile & egg	Yes	Yes	Yes	Yes	Yes		NF	NF	NF	NF		NF	NF	NF	NF
CH10	Moderate	Long	motile & egg	Yes	Yes	Yes	Yes	Yes		NF	NF	NF	NF		NF	NF	NF	NF
CH11	Moderate	Long	motile & egg	Yes	No	Yes	Yes	Yes		NF	NF	NF	NF		NF	NF	NF	NF
CH12	Moderate	Long	motile & egg	Yes	Yes	Yes	Yes	Yes		NF	NF	NF	NF		NF	NF	NF	NF
CH13	Moderate	Long	motile & egg	Yes	Yes	Yes	Yes	Yes		NF	NF	NF	NF		NF	NF	NF	NF
CH14	Severe	Short	motile & egg	Yes	Yes	Yes	Yes	Yes		NF	NF	NF	NF		NF	NF	NF	NF
CH15	Severe	Long	motile & egg	Yes	Yes	Yes	Yes	Yes		NF	NF	NF	NF		NF	NF	NF	NF
CH16	Severe	Long	motile & egg	Yes	Yes	Yes	Yes	Yes		NF	NF	NF	NF		NF	NF	NF	NF
CH17	Severe	Long	motile & egg	Yes	Yes	Yes	Yes	Yes		NF	NF	NF	NF		NF	NF	NF	NF
CH18	Moderate	Short	motile & egg	Yes	Yes	Yes	Yes	Yes		NF	NF	NF	NF		NF	NF	NF	NF
CH19	Moderate	Long	motile & egg	Yes	Yes	No	Yes	Yes		NF	NF	NF	NF		NF	NF	NF	NF
CH20	Mild	Long	egg	No	No	Yes	Yes	Yes		NF	NF	NF	NF		NF	NF	NF	NF
CH21	Mild	Long	motile & egg	Yes	Yes	Yes	Yes	Yes		NF	NF	NF	NF		NF	NF	NF	NF
CH22	Moderate	Long	motile & egg	Yes	Yes	Yes	Yes	Yes		NF	NF	NF	NF		NF	NF	NF	NF
CH23	Moderate	Short	motile & egg	Yes	Yes	Yes	Yes	Yes		NF	NF	NF	NF		NF	NF	NF	NF
CH24	Moderate	Short	motile & egg	Yes	Yes	Yes	Yes	Yes		NF	NF	NF	NF		NF	NF	NF	NF
CH25	Severe	Short	motile & egg	Yes	No	Yes	Yes	Yes		NF	NF	NF	NF		NF	NF	NF	NF
CH26	Severe	Long	motile & egg	Yes	Yes	Yes	Yes	Yes		NF	NF	NF	NF		NF	NF	NF	NF
										NF_not found
